# Supplementary material for: Excreta biomarkers in response to different gut barrier dysfunction models and probiotic supplementation in broiler chickens
Source: PLoS One. 2020 Aug 13;15(8):e0237505. doi: 10.1371/journal.pone.0237505 (PMC7425878; doi:10.1371/journal.pone.0237505)
Supplement: S1 File — (XLSX) [file pone.0237505.s001.xlsx]

## Sheet: GROWTH
MODEL	probiotic	Weight gain (g d13-21)	Individual feed consumption (g d13-21)	FCR (d13-21)
Cnt	No	399	531	1.33083
Cnt	No	462	609	1.31818
Cnt	No	390	547	1.40256
Cnt	No	551	684	1.24138
Cnt	No	494	656	1.32794
Cnt	No	487	629	1.29158
Cnt	No	490	612	1.24898
Cnt	No	476	606	1.27311
Cnt	No	403	532	1.3201
Cnt	No	475	621	1.30737
Cnt	No	403	552	1.36973
Cnt	No	415	573	1.38072
Cnt	Yes	451	606	1.34368
Cnt	Yes	450	614	1.36444
Cnt	Yes	446	588	1.31839
Cnt	Yes	509	667	1.31041
Cnt	Yes	433	592	1.36721
Cnt	Yes	471	618	1.3121
Cnt	Yes	486	661	1.36008
Cnt	Yes	449	594	1.32294
Cnt	Yes	435	562	1.29195
Cnt	Yes	470	614	1.30638
Cnt	Yes	411	567	1.37956
Cnt	Yes	399	541	1.35589
DEX	No	121	447	3.69421
DEX	No	163	547	3.35583
DEX	No	157	503	3.20382
DEX	No	144	479	3.32639
DEX	No	173	514	2.9711
DEX	No	116	472	4.06897
DEX	No	215	681	3.16744
DEX	No	165	538	3.26061
DEX	No	130	512	3.93846
DEX	No	245	581	2.37143
DEX	No	225	585	2.6
DEX	No	123	490	3.98374
DEX	Yes	166	482	2.90361
DEX	Yes	150	499	3.32667
DEX	Yes	171	546	3.19298
DEX	Yes	127	506	3.98425
DEX	Yes	128	438	3.42188
DEX	Yes	143	476	3.32867
DEX	Yes	191	551	2.88482
DEX	Yes	145	519	3.57931
DEX	Yes	132	478	3.62121
DEX	Yes	127	472	3.71654
DEX	Yes	134	419	3.12687
DEX	Yes	165	507	3.07273
Rye	No	364	531	1.45879
Rye	No	344	478	1.38953
Rye	No	408	560	1.37255
Rye	No	307	477	1.55375
Rye	No	284	441	1.55282
Rye	No	375	554	1.47733
Rye	No	365	525	1.43836
Rye	No	399	592	1.48371
Rye	No	386	558	1.4456
Rye	No	332	497	1.49699
Rye	No	311	491	1.57878
Rye	No	314	476	1.51592
Rye	Yes	418	581	1.38995
Rye	Yes	398	577	1.44975
Rye	Yes	364	523	1.43681
Rye	Yes	432	608	1.40741
Rye	Yes	401	576	1.43641
Rye	Yes	335	524	1.56418
Rye	Yes	305	484	1.58689
Rye	Yes	339	525	1.54867
Rye	Yes	375	571	1.52267
Rye	Yes	360	530	1.47222
Rye	Yes	292	454	1.55479
Rye	Yes	336	494	1.47024

## Sheet: Organs
Model	Probiotic	Spleen (g/100g BW)	Liver (g/100g BW)	Bursa (g/100 gBW)
Cnt	No	0.0709046	2.49389	0.216381
Rye	No	0.0704225	2.25992	0.303457
Rye	No	0.0943912	2.37209	0.310534
DEX	No	0.0296053	3.25822	0.0345395
Rye	No	0.0864662	2.57268	0.302005
DEX	No	0.028436	5.21959	0.0489731
Rye	No	0.0761905	2.41769	0.312925
Cnt	No	0.0639913	2.48807	0.31128
Rye	No	0.0432277	2.35014	0.201729
Rye	No	0.0912281	2.53567	0.278363
DEX	No	0.0394945	3.78357	0.0473934
Cnt	No	0.0727497	2.73736	0.221948
Rye	No	0.0803461	2.34611	0.391842
Rye	No	0.0682353	2.32941	0.250588
DEX	No	0.0352564	4.34455	0.0608974
DEX	No	0.0310559	4.32298	0.0388199
Cnt	No	0.073501	2.64894	0.167311
Cnt	No	0.0581516	2.65213	0.200415
DEX	No	0.0217391	4.54348	0.0344203
DEX	No	0.0359521	5.00666	0.069241
Cnt	No	0.0718954	2.76144	0.218954
Cnt	No	0.0609756	2.65854	0.267184
Rye	No	0.0885922	2.57646	0.334951
Cnt	No	0.0995575	2.51327	0.235619
DEX	No	0.0235849	4.37736	0.0581761
Rye	No	0.0763158	2.47632	0.209211
DEX	No	0.0452261	4.57621	0.0636516
Rye	No	0.0486111	2.51528	0.234722
Cnt	No	0.0704574	2.55748	0.234858
Rye	No	0.0557103	2.28691	0.306407
DEX	No	0.0487445	4.27179	0.0679468
Cnt	No	0.0568928	2.88074	0.292123
Cnt	No	0.0765432	2.82346	0.258025
DEX	No	0.0448916	4.08514	0.0433437
Cnt	No	0.0539877	2.88098	0.191411
DEX	No	0.034188	4.02735	0.0222222
DEX	Yes	0.027668	3.16798	0.0434783
Cnt	Yes	0.0617551	2.63272	0.216685
Cnt	Yes	0.0818084	2.43918	0.19591
DEX	Yes	0.0382166	4.46338	0.0828025
Cnt	Yes	0.0696347	2.78311	0.236301
Cnt	Yes	0.0697917	2.525	0.260417
Rye	Yes	0.0816754	2.18639	0.227225
DEX	Yes	0.0246914	4.36574	0.0447531
Cnt	Yes	0.0814577	2.60236	0.228296
DEX	Yes	0.0346457	3.92283	0.0582677
DEX	Yes	0.0319489	3.67093	0.0511182
Cnt	Yes	0.0809935	2.67711	0.240821
DEX	Yes	0.0371025	4.06184	0.04947
Rye	Yes	0.0648464	2.33106	0.219568
Rye	Yes	0.08	2.2225	0.29
Cnt	Yes	0.0591398	2.73441	0.241935
Rye	Yes	0.072747	2.4582	0.225841
Rye	Yes	0.0720093	2.31243	0.269454
DEX	Yes	0.0259146	4.37957	0.0411585
Rye	Yes	0.0661765	2.17034	0.251225
Cnt	Yes	0.0619977	2.55339	0.323766
Cnt	Yes	0.0778923	2.84192	0.281787
Rye	Yes	0.106849	2.31096	0.335616
Cnt	Yes	0.0734463	2.84068	0.271186
DEX	Yes	0.00661157	4.48595	0.204959
Rye	Yes	0.0677749	2.34655	0.240409
DEX	Yes	0.0352941	3.18655	0.210084
Rye	Yes	0.0557576	2.21576	0.227879
DEX	Yes	0.0366492	4.59162	0.0418848
Rye	Yes	0.0665813	2.38284	0.185659
DEX	Yes	0.0402194	4.0841	0.0676417
Cnt	Yes	0.0741599	2.7022	0.19467
Rye	Yes	0.0633803	2.39859	0.273239
Rye	Yes	0.0639148	2.48469	0.336884
DEX	Yes	0.0541872	3.89984	0.0656814
Cnt	Yes	0.0812721	2.92108	0.240283

## Sheet: FITC-D
Model	Probiotic	FITC-D (µg/ml)
Cnt	No	0.353
Rye	No	0.440667
Rye	No	0.365333
DEX	No	0.53
Rye	No	0.391333
DEX	No	0.448
Rye	No	0.318333
Cnt	No	0.274667
Rye	No	0.345333
Rye	No	0.307
DEX	No	0.463333
Cnt	No	0.354
Rye	No	0.385667
Rye	No	0.362
DEX	No	0.498333
DEX	No	0.643333
Cnt	No	0.446667
Cnt	No	0.418667
DEX	No	0.662667
DEX	No	0.566
Cnt	No	0.431667
Cnt	No	0.419667
Rye	No	0.485333
Cnt	No	0.442333
DEX	No	0.575667
Rye	No	0.474
DEX	No	0.625667
Rye	No	0.513
Cnt	No	0.425
Rye	No	0.479
DEX	No	0.533
Cnt	No	0.415
Cnt	No	0.32
DEX	No	0.737333
Cnt	No	0.448667
DEX	No	0.598
DEX	Yes	0.698
Cnt	Yes	0.257
Cnt	Yes	0.324
DEX	Yes	0.440333
Cnt	Yes	0.445333
Cnt	Yes	0.297333
Rye	Yes	0.364667
DEX	Yes	0.496
Cnt	Yes	0.380333
DEX	Yes	0.39
DEX	Yes	0.21
Cnt	Yes	0.379333
DEX	Yes	0.710667
Rye	Yes	0.477333
Rye	Yes	0.435
Cnt	Yes	0.394667
Rye	Yes	0.409667
Rye	Yes	0.425667
DEX	Yes	0.763
Rye	Yes	0.51
Cnt	Yes	0.385
Cnt	Yes	0.467333
Rye	Yes	0.498667
Cnt	Yes	0.458333
DEX	Yes	0.522
Rye	Yes	0.426167
DEX	Yes	0.692333
Rye	Yes	0.368333
DEX	Yes	0.575667
Rye	Yes	0.468
DEX	Yes	0.431333
Cnt	Yes	0.382333
Rye	Yes	0.362
Rye	Yes	0.360667
DEX	Yes	0.547667
Cnt	Yes	0.419

## Sheet: AT1T
Model	Probiotic	µmol/l
Cont	No	21.7093
Cont	No	35.314
Cont	No	66.0116
Cont	No	63.1047
Cont	No	56.0116
Cont	No	59.3269
Cont	No	56.0577
Cont	No	56.25
Cont	No	42.7885
Cont	No	65.0962
Cont	No	64.5192
Cont	No	58.9423
Cont	Yes	17.9884
Cont	Yes	21.8256
Cont	Yes	32.8721
Cont	Yes	36.9419
Cont	Yes	39.3837
Cont	Yes	48.2209
Cont	Yes	51.593
Cont	Yes	77.5962
Cont	Yes	77.4038
Cont	Yes	91.4423
Cont	Yes	57.2115
Cont	Yes	55.4808
DEX	No	26.8256
DEX	No	30.314
DEX	No	41.8256
DEX	No	47.0581
DEX	No	66.0116
DEX	No	55.6628
DEX	No	65.8654
DEX	No	66.6346
DEX	No	62.0192
DEX	No	72.7885
DEX	No	71.25
DEX	No	72.4038
DEX	Yes	52.9884
DEX	Yes	49.6163
DEX	Yes	38.3372
DEX	Yes	39.5
DEX	Yes	39.7326
DEX	Yes	50.1977
DEX	Yes	60.4808
DEX	Yes	74.7115
DEX	Yes	65.8654
DEX	Yes	73.5577
DEX	Yes	61.6346
DEX	Yes	57.4038
Rye	No	26.0116
Rye	No	36.8256
Rye	No	33.8023
Rye	No	27.8721
Rye	No	48.3372
Rye	No	37.8721
Rye	No	49.2674
Rye	No	59.8488
Rye	No	82.2115
Rye	No	75.6731
Rye	No	76.6346
Rye	No	72.0192
Rye	Yes	29.3837
Rye	Yes	46.2442
Rye	Yes	51.2442
Rye	Yes	68.2209
Rye	Yes	76.0577
Rye	Yes	61.25
Rye	Yes	87.0192
Rye	Yes	70.8654
Rye	Yes	75.2885
Rye	Yes	48.1731
Rye	Yes	95.8654
Rye	Yes	84.9038

## Sheet: OVT
Model	Probiotic	Ovotransferrin (µg/ml)
Cnt	No	0.550083
Cnt	No	0.329014
Cnt	No	0.325983
Cnt	No	0.412461
Cnt	No	0.351706
Cnt	No	0.194476
Cnt	No	0.420562
Cnt	No	0.255892
Cnt	No	0.161638
Cnt	No	0.15872
Cnt	No	0.121411
Cnt	No	0.176128
DEX	No	0.212923
DEX	No	0.246172
DEX	No	0.202978
DEX	No	0.153754
DEX	No	0.270704
DEX	No	0.721323
DEX	No	0.136462
DEX	No	0.112069
DEX	No	0.149321
DEX	No	0.378088
DEX	No	0.172787
DEX	No	0.153127
Rye	No	0.523397
Rye	No	0.555196
Rye	No	0.379941
Rye	No	0.498928
Rye	No	0.512016
Rye	No	0.627019
Rye	No	0.516515
Rye	No	0.377328
Rye	No	0.440538
Rye	No	0.333875
Rye	No	0.21807
Rye	No	0.200279
Cnt	Yes	0.403513
Cnt	Yes	0.400607
Cnt	Yes	0.354012
Cnt	Yes	0.222227
Cnt	Yes	0.258919
Cnt	Yes	0.242563
Cnt	Yes	0.769178
Cnt	Yes	0.220815
Cnt	Yes	0.274401
Cnt	Yes	0.373259
Cnt	Yes	0.125554
Cnt	Yes	0.183125
DEX	Yes	0.133804
DEX	Yes	0.169044
DEX	Yes	0.192239
DEX	Yes	0.229555
DEX	Yes	0.334177
DEX	Yes	0.463016
DEX	Yes	0.165517
DEX	Yes	0.143885
DEX	Yes	0.162488
DEX	Yes	0.142836
DEX	Yes	0.135177
DEX	Yes	0.157901
Rye	Yes	0.448497
Rye	Yes	0.602313
Rye	Yes	0.582081
Rye	Yes	0.433104
Rye	Yes	0.314765
Rye	Yes	0.430366
Rye	Yes	0.480515
Rye	Yes	0.360852
Rye	Yes	0.312349
Rye	Yes	0.199097
Rye	Yes	0.268631
Rye	Yes	0.121143

## Sheet: IFABP
Model	Probiotic	IFABP (pg/ml)
DEX	Yes	24.7526
Cont	Yes	56.074
Cont	Yes	64.897
DEX	Yes	29.8699
Cont	No	19.719
Cont	Yes	59.844
Rye	No	97.135
Rye	No	110.52
Cont	Yes	50.855
DEX	No	30.8819
Rye	No	31.0923
Rye	Yes		240.78	ommitted as extreme outlier
DEX	No	30.8705
DEX	Yes	19.6811
Rye	No	59.844
Cont	No	20.7314
Cont	Yes	19.3509
DEX	Yes	24.4665
Rye	No	27.8446
DEX	Yes	27.8446
Cont	Yes	24.3623
Rye	No	29.5932
DEX	No	27.2166
Cont	No	19.6299
DEX	Yes	23.9691
Rye	Yes	72.058
Rye	No	20.2139
Rye	No	23.3507
DEX	No	18.5283
Rye	Yes	33.6129
Cont	Yes	32.2636
DEX	No	33.2947
Cont	No	113.042
Rye	Yes	28.4056
Cont	No	20.7898
DEX	No	88.5885
DEX	No	50.9408
Cont	No	49.8899
Rye	Yes	43.8863
Cont	No	37.1187
DEX	Yes	51.8854
Rye	No	43.3794
Rye	Yes	68.2745
Cont	No		467.2	OUTLIER OMMITED
DEX	No	50.25
Cont	Yes	41.8048
Cont	Yes	45.4245
Rye	No	42.218
DEX	No	54.1036
Rye	Yes	43.4494
Rye	No	46.0679
Cont	No	83.5897
Cont	Yes	37.0241
DEX	Yes	53.8943
Rye	Yes	39.6014
DEX	Yes	46.5995
Rye	No	51.1714
DEX	No	45.1013
Rye	Yes	36.2825
Cont	No	37.0741
DEX	Yes	54.387
Cont	No	37.3223
DEX	No	42.9536
Rye	Yes	50.9408
DEX	Yes	50.76
Cont	No	30.0675
Cont	Yes	52.9096
DEX	No	50.7678
Rye	Yes	71.0346
Rye	Yes	36.5027
DEX	Yes	47.9503
Cont	Yes	49.4248

## Sheet: FBN
Model	Probiotic	Fibronectin (ng/ml)
Cont	No	20.8293
Cont	No	9
Cont	No	18
Cont	No	30.9512
Cont	No	26.8049
Cont	No	19.2439
Cont	No	18.7561
Cont	No	15
Cont	No	13.2903
Cont	No	18.2903
Cont	No	6.67742
Cont	No	9.74194
DEX	No	28.3902
DEX	No	31.439
DEX	No	22
DEX	No	14.8537
DEX	No	16.561
DEX	No	22
DEX	No	21.1951
DEX	No	14.5806
DEX	No	16.3548
DEX	No	30.5484
DEX	No	19.5806
DEX	No	20
Rye	No	15.5854
Rye	No	17.0488
Rye	No	3.14634
Rye	No	14.4878
Rye	No	13
Rye	No	3.45161
Rye	No	7.64516
Rye	No	2.80645
Rye	No	4.90323
Rye	No	10
Rye	No	3.12903
Rye	No	8.45161
Cont	Yes	17.6585
Cont	Yes	17.6585
Cont	Yes	4.85366
Cont	Yes	21.3171
Cont	Yes	16.3171
Cont	Yes	15
Cont	Yes	11.0323
Cont	Yes	12.3226
Cont	Yes	10.7097
Cont	Yes	14.9032
Cont	Yes	14.0968
Cont	Yes	15
DEX	Yes	22
DEX	Yes	23.3902
DEX	Yes	21.439
DEX	Yes	22.0488
DEX	Yes	21.1951
DEX	Yes	17.6452
DEX	Yes	25.5484
DEX	Yes	17.9677
DEX	Yes	10.2258
DEX	Yes	15.871
DEX	Yes	15.8
DEX	Yes	19.1
Rye	Yes	19.4878
Rye	Yes	8.5122
Rye	Yes	8.7561
Rye	Yes	12.1707
Rye	Yes	14
Rye	Yes	8.39024
Rye	Yes	23.7561
Rye	Yes	17.4839
Rye	Yes	10
Rye	Yes	4.58065
Rye	Yes	9.41935
Rye	Yes	12.3

## Sheet: ALP
Model	Probiotic	Alkaline phosphatase concentration (ng/ml)
Cnt	NO	1.75846
Cnt	NO	2.60907
Cnt	NO	2.59707
Cnt	NO	2.16351
Cnt	NO	1.99549
Cnt	NO	4.33216
Cnt	NO	17.7125	Outlier removed from analysis
Cnt	NO	10.5072	Outlier removed from analysis
Cnt	NO	7.47599
Cnt	NO	4.90882
Cnt	NO	3.67494
Cnt	NO	2.53816
Cnt	Yes	2.24379
Cnt	Yes	1.65269
Cnt	Yes	1.76637
Cnt	Yes	2.0198
Cnt	Yes	3.28475
Cnt	Yes	1.61229
Cnt	Yes	3.41731
Cnt	Yes	4.72402
Cnt	Yes	6.10551
Cnt	Yes	12.16	Outlier removed from analysis
Cnt	Yes	2.5749
Cnt	Yes	3.70344
DEX	No	1.38672
DEX	No	1.50269
DEX	No	2.65201
DEX	No	1.13786
DEX	No	2.56756
DEX	No	3.59675
DEX	No	3.32579
DEX	No	2.99279
DEX	No	2.8436
DEX	No	3.99551
DEX	No	2.25156
DEX	No	3.27913
DEX	Yes	1.51027
DEX	Yes	1.00567
DEX	Yes	1.75322
DEX	Yes	1.77436
DEX	Yes	1.8268
DEX	Yes	2.44568
DEX	Yes	3.48605
DEX	Yes	3.47323
DEX	Yes	1.99934
DEX	Yes	3.05243
DEX	Yes	1.53085
DEX	Yes	1.92188
Rye	No	3.74487
Rye	No	3.09195
Rye	No	1.80989
Rye	No	3.7193
Rye	No	2.64579
Rye	No	3.11803
Rye	No	1.85574
Rye	No	1.81269
Rye	No	6.14128
Rye	No	3.12
Rye	No	3.5648
Rye	No	2.75701
Rye	Yes	2.10428
Rye	Yes	2.22637
Rye	Yes	2.63959
Rye	Yes	2.00931
Rye	Yes	3.5648
Rye	Yes	11.91	Outlier removed from analysis
Rye	Yes	6.00045
Rye	Yes	6.40276
Rye	Yes	3.5648
Rye	Yes	4.4897
Rye	Yes	4.22045
Rye	Yes	2.37421

## Sheet: OSD1
model	probiotic	Superoxide dismutase concentration (ng/ml)
Cnt	No	1.798
Cnt	No	1.397
Cnt	No	1.136
Cnt	No	0.938
Cnt	No	0.184
Cnt	No	1.125
Cnt	No	0.196
Cnt	Yes	0.239
Cnt	Yes	1.872
Cnt	Yes	0.196
Cnt	Yes	1.409
Cnt	Yes	0.141
DEX	No	1.218
DEX	No	0.915
DEX	No	0.846
DEX	No	0.108
DEX	No	0.021
DEX	No	1.663
DEX	Yes	0.054
DEX	Yes	0.076
DEX	Yes	0.461
DEX	Yes	1.066
DEX	Yes	1.835
DEX	Yes	2.559
Rye	No	0.184
Rye	No	0.217
Rye	No	0.961
Rye	No	0.596
Rye	Yes	0.915
Rye	Yes	1.042
Rye	Yes	0.021
Rye	Yes	0.119
Rye	Yes	0.086
Rye	Yes	0.472
Rye	Yes	0.043
Rye	Yes	0.316

## Sheet: LPCN2
Challenge	Probiotic	Lipocalin 2 concentration (ng/ml)
Cont	No	26.3929
Cont	No	41.5714
Cont	No	54.7857
Cont	No	47.8214
Cont	No	51.2143
Cont	No	38.2759
Cont	No	26.5517
Cont	No	59.3103
Cont	No	38.6207
Cont	No	78.1034
Cont	No	55.8621
Cont	No	71.0345
Cont	Yes	13.7143
Cont	Yes	21.2143
Cont	Yes	37.4643
Cont	Yes	57.1071
Cont	Yes	47.4643
Cont	Yes	51.9286
Cont	Yes	40.5
Cont	Yes	55.1724
Cont	Yes	49.4828
Cont	Yes	51.0345
Cont	Yes	77.4138
Cont	Yes	missing data
DEX	No	39.9643
DEX	No	60.8571
DEX	No	36.9286
DEX	No	67.8214
DEX	No	63.7143
DEX	No	44.4828
DEX	No	56.5517
DEX	No	70.8621
DEX	No	50.5172
DEX	No	65.3448
DEX	No	54.4828
DEX	No	63.2759
DEX	Yes	66.3929
DEX	Yes	68.8929
DEX	Yes	47.2857
DEX	Yes	39.7857
DEX	Yes	36.75
DEX	Yes	47.1071
DEX	Yes	62.931
DEX	Yes	57.069
DEX	Yes	65.6897
DEX	Yes	52.931
DEX	Yes	73.6207
DEX	Yes	67.931
Rye	No	36.5714
Rye	No	34.4286
Rye	No	52.1071
Rye	No	39.25
Rye	No	38.1786
Rye	No	39.9643
Rye	No	44.0714
Rye	No	59.0714
Rye	No	52.4138
Rye	No	49.8276
Rye	No	80.6897
Rye	No	67.5862
Rye	Yes	48.1786
Rye	Yes	36.0357
Rye	Yes	54.7857
Rye	Yes	62.2857
Rye	Yes	55
Rye	Yes	45.1724
Rye	Yes	52.5862
Rye	Yes	51.0345
Rye	Yes	78.7931
Rye	Yes	34.4828
Rye	Yes	57.069
Rye	Yes	76.0345
